# Supplementary material for: Deep mutational scanning identifies Cas1 and Cas2 variants that enhance type II-A CRISPR-Cas spacer acquisition
Source: Nat Commun. 2025 Jul 1;16:5730. doi: 10.1038/s41467-025-60925-9 (PMC12216489; doi:10.1038/s41467-025-60925-9)
Supplement: Supplementary file 4 — Supplementary Data 2 [file 41467_2025_60925_MOESM4_ESM.xlsx]

## Sheet: Plasmids used in this study
Plasmid	Description	Source	Construction notes (Templates are listed in brackets)
pCH2	S. pyogenes type II-A CRISPR-Cas system (Δtracr-L) with a single repeat and mNG reporter in pC194-based vector	This study	Gibson assembly: oCH8+oCH7 (pRAH13), oCH5+oCH6 (mNG)
pCH4	S. pyogenes type II-A CRISPR-Cas system (Δtracr-L) with spc1(ATG) and mNG reporter in pC194-based vector	This study	Gibson assembly: oCH8+oCH7 (pRAH11), oCH5+oCH6 (mNG)
pCH6	S. pyogenes type II-A CRISPR-Cas system (Δtracr-L) with spc1(TAG) and mNG reporter in pC194-based vector	This study	Gibson assembly: oCH8+oCH7 (pRAH16), oCH5+oCH6 (mNG)
pCH7	Like pCH2, with d variant	This study	Gibson assembly: oCH21+oRAH102 (pCH2), oCH22+oRAH91 (pCH2)
pCH8	Like pCH4, with d variant	This study	Gibson assembly: oCH21+oRAH102 (pCH4), oCH22+oRAH91 (pCH4)
pCH9	Like pCH6, with d variant	This study	Gibson assembly: oCH21+oRAH102 (pCH6), oCH22+oRAH91 (pCH6)
pCH10	Like pCH2, with cs variant	This study	Gibson assembly: oCH23+oRAH102 (pCH2), oCH24+oRAH91 (pCH2)
pCH11	Like pCH4, with cs variant	This study	Gibson assembly: oCH23+oRAH102 (pCH4), oCH24+oRAH91 (pCH4)
pCH12	Like pCH6, with cs variant	This study	Gibson assembly: oCH23+oRAH102 (pCH6), oCH24+oRAH91 (pCH6)
pCH13	Like pCH2, with p variant	This study	Gibson assembly: oCH25+oRAH102 (pCH2), oCH26+oRAH91 (pCH2)
pCH14	Like pCH4, with p variant	This study	Gibson assembly: oCH25+oRAH102 (pCH4), oCH26+oRAH91 (pCH4)
pCH15	Like pCH6, with p variant	This study	Gibson assembly: oCH25+oRAH102 (pCH6), oCH26+oRAH91 (pCH6)
pCH16	Like pCH2, with sgRNA variant	This study	Gibson assembly: oCH27+oRAH102 (pCH2), oCH28+oRAH91 (pCH2), oCH31 stitching primer
pCH17	Like pCH4, with sgRNA variant	This study	Gibson assembly: oCH27+oRAH102 (pCH4), oCH28+oRAH91 (pCH4), oCH31 stitching primer
pCH18	Like pCH6, with sgRNA variant	This study	Gibson assembly: oCH27+oRAH102 (pCH6), oCH28+oRAH91 (pCH6), oCH31 stitching primer
pCH19	Like pCH2, with p+d variant	This study	Gibson assembly: oCH29+oRAH102 (pCH2), oCH30+oRAH91 (pCH2)
pCH20	Like pCH4, with p+d variant	This study	Gibson assembly: oCH29+oRAH102 (pCH4), oCH30+oRAH91 (pCH4)
pCH21	Like pCH6, with p+d variant	This study	Gibson assembly: oCH29+oRAH102 (pCH6), oCH30+oRAH91 (pCH6)
pRAH11	S. pyogenes type II-A CRISPR-Cas system (Δtracr-L) with spc1(ATG) and msfGFP reporter in pC194-based vector	This study	Gibson assembly: oRAH62+oRAH73 (pGG32-Δtracr-L, Workman et al.*), oRAH74+oRAH70 (pGG32-Δtracr-L), oRAH69+oRAH71 (msfGFP), oRAH72+oRAH61 (pGG32-Δtracr-L)
pRAH13	S. pyogenes type II-A CRISPR-Cas system (Δtracr-L) with a single repeat and msfGFP reporter in pC194-based vector	This study	Gibson assembly: oRAH62+oRAH70 (pGG32-Δtracr-L, Workman et al.*), oRAH69+oRAH71 (msfGFP), oRAH72+oRAH61 (pGG32-Δtracr-L)
pRAH16	S. pyogenes type II-A CRISPR-Cas system (Δtracr-L) with spc1(TAG) and msfGFP reporter in pC194-based vector	This study	Gibson assembly: oRAH62+oRAH82 (pGG32-Δtracr-L, Workman et al.*), oRAH81+oRAH70 (pGG32-Δtracr-L), oRAH69+oRAH71 (msfGFP), oRAH72+oRAH61 (pGG32-Δtracr-L)
pRAH49-1	S. pyogenes type II-A CRISPR-Cas system (Δtracr-L and cs variant) with a single repeat and ErmR reporter in pC194-based vector; also denoted wt and cs	This study	Gibson assembly: oRAH320+oRAH97 (pCH10), oRAH86+oRAH318 (pCH10), oRAH319+oRAH321 (pE194, Horinouchi et al.**)
pRAH50	Like pRAH49-1, with spc1(ATG); also denoted cs + spc1(ATG)	This study	Gibson assembly: oRAH320+oRAH97 (pCH11), oRAH86+oRAH318 (pCH11), oRAH319+oRAH321 (pE194, Horinouchi et al.**)
pRAH77	Like pRAH49-1, with Δcsn2; also denoted cs + Δcsn2	This study	Blunt-end ligation: oRAH433+oRAH434 (pRAH49-1)
pRAH88	Like pRAH49-1, with Csn2 S6K	This study	Gibson assembly: oRAH455+oRAH61 (pRAH49-1), oRAH62+oRAH454 (pRAH49-1)
pRAH89	Like pRAH49-1, with Csn2 E56P	This study	Gibson assembly: oRAH457+oRAH61 (pRAH49-1), oRAH62+oRAH456 (pRAH49-1)
pRAH90	Like pRAH49-1, with Csn2 T63Q	This study	Gibson assembly: oRAH458+oRAH61 (pRAH49-1), oRAH62+oRAH459 (pRAH49-1)
pRAH91	Like pRAH49-1, with Csn2 A179Q	This study	Gibson assembly: oRAH460+oRAH61 (pRAH49-1), oRAH62+oRAH461 (pRAH49-1)
pRAH92	Like pRAH49-1, with Csn2 E43K	This study	Gibson assembly: oRAH462+oRAH61 (pRAH49-1), oRAH62+oRAH463 (pRAH49-1)
pRAH93	Like pRAH49-1, with Csn2 E43Y	This study	Gibson assembly: oRAH464+oRAH61 (pRAH49-1), oRAH62+oRAH465 (pRAH49-1)
pRAH94	Like pRAH49-1, with Csn2 S85E	This study	Gibson assembly: oRAH466+oRAH61 (pRAH49-1), oRAH62+oRAH467 (pRAH49-1)
pRAH95	Like pRAH49-1, with Csn2 S85Y	This study	Gibson assembly: oRAH468+oRAH61 (pRAH49-1), oRAH62+oRAH469 (pRAH49-1)
pRAH131	S. pyogenes type II-A CRISPR-Cas system (Δtracr-L and cs variant) with a single repeat and KanR reporter in pACYC184-based vector; also denoted wt	This study	Gibson assembly: oRAH521+oRAH474 (pACYC184), oRAH487 and oRAH473 stitching primers, oCH32+oRAH519 (pRAH49-1), oRAH518+oRAH520 (KanR)
pRAH158	Like pRAH49-1, with Cas1 I23C	This study	Gibson assembly: oRAH575+oRAH61 (pRAH49-1), oRAH62+oRAH576 (pRAH49-1)
pRAH159	Like pRAH49-1, with Cas1 M77H	This study	Gibson assembly: oRAH577+oRAH61 (pRAH49-1), oRAH62+oRAH578 (pRAH49-1)
pRAH162	Like pRAH49-1, with Cas1 C124N	This study	Gibson assembly: oRAH583+oRAH61 (pRAH49-1), oRAH62+oRAH584 (pRAH49-1)
pRAH163	Like pRAH49-1, with Cas1 F127T	This study	Gibson assembly: oRAH585+oRAH61 (pRAH49-1), oRAH62+oRAH586 (pRAH49-1)
pRAH164	Like pRAH49-1, with Cas1 F246Y	This study	Gibson assembly: oRAH587+oRAH61 (pRAH49-1), oRAH62+oRAH588 (pRAH49-1)
pRAH165	Like pRAH49-1, with Cas1 S250K	This study	Gibson assembly: oRAH589+oRAH61 (pRAH49-1), oRAH62+oRAH590 (pRAH49-1)
pRAH166	Like pRAH49-1, with Cas1 S254I	This study	Gibson assembly: oRAH591+oRAH61 (pRAH49-1), oRAH62+oRAH592 (pRAH49-1)
pRAH167	Like pRAH49-1, with Cas1 N256H	This study	Gibson assembly: oRAH593+oRAH61 (pRAH49-1), oRAH62+oRAH594 (pRAH49-1)
pRAH168	Like pRAH49-1, with Cas2 Y5F	This study	Gibson assembly: oRAH595+oRAH61 (pRAH49-1), oRAH62+oRAH596 (pRAH49-1)
pRAH169	Like pRAH49-1, with Cas2 T16Q	This study	Gibson assembly: oRAH597+oRAH61 (pRAH49-1), oRAH62+oRAH598 (pRAH49-1)
pRAH170	Like pRAH49-1, with Cas2 K23M	This study	Gibson assembly: oRAH599+oRAH61 (pRAH49-1), oRAH62+oRAH600 (pRAH49-1)
pRAH171	Like pRAH49-1, with Cas2 K27Q	This study	Gibson assembly: oRAH601+oRAH61 (pRAH49-1), oRAH62+oRAH602 (pRAH49-1)
pRAH172	Like pRAH49-1, with Cas2 G60T	This study	Gibson assembly: oRAH603+oRAH61 (pRAH49-1), oRAH62+oRAH604 (pRAH49-1)
pRAH173	Like pRAH49-1, with Cas2 N68K	This study	Gibson assembly: oRAH605+oRAH61 (pRAH49-1), oRAH62+oRAH606 (pRAH49-1)
pRAH174	Like pRAH49-1, with Cas2 C95H	This study	Gibson assembly: oRAH607+oRAH61 (pRAH49-1), oRAH62+oRAH608 (pRAH49-1)
pRAH175	Like pRAH49-1, with Cas2 D100T	This study	Gibson assembly: oRAH609+oRAH61 (pRAH49-1), oRAH62+oRAH610 (pRAH49-1)
pRAH185	Like pRAH49-1, with Cas1 M77H, Cas2 T16Q	This study	Gibson assembly: oRAH61+oRAH309 (pRAH159), oRAH62+oRAH307 (pRAH159), oRAH306+oRAH308 (pRAH169)
pRAH186	Like pRAH49-1, with Cas1 M77H, Csn2 S85E	This study	Gibson assembly: oRAH61+oRAH313 (pRAH159), oRAH62+oRAH308 (pRAH159), oRAH309+oRAH312 (pRAH94)
pRAH187	Like pRAH49-1, with Cas2 T16Q, Csn2 S85E	This study	Gibson assembly: oRAH62+oRAH308 (pRAH169), oRAH61+oRAH313 (pRAH169), oRAH309+oRAH312 (pRAH94)
pRAH188	Like pRAH49-1, with Cas1 M77H, Cas2 T16Q, Csn2 S85E	This study	Gibson assembly: oRAH61+oRAH313 (pRAH159), oRAH62+oRAH307 (pRAH159), oRAH306+oRAH308 (pRAH169), oRAH309+oRAH312 (pRAH94)
pRAH189	Like pRAH49-1, with Cas2 Y5F T16Q	This study	Gibson assembly: oRAH595+oRAH61 (pRAH169), oRAH62+oRAH596 (pRAH169)
pRAH201	Like pRAH49-1, with Cas1 M77H, Cas2 Y5F	This study	Gibson assembly: oRAH61+oRAH309 (pRAH159), oRAH62+oRAH307 (pRAH159), oRAH306+oRAH308 (pRAH168)
pRAH202	Like pRAH49-1, with Cas1 M77H, Cas2 Y5F T16Q	This study	Gibson assembly: oRAH61+oRAH309 (pRAH159), oRAH62+oRAH307 (pRAH159), oRAH306+oRAH308 (pRAH189)
pRAH216	S. pyogenes type II-A CRISPR-Cas system with a single repeat in pLZ12-based vector	This study	Gibson assembly: oRAH83+oRAH389 (pGG32, Heler et al.***), oRAH390+oRAH84 (pPN75)
pRAH218	Like pRAH216, with Cas2 T16Q	This study	Gibson assembly: oRAH83+oRAH389 (pRAH169), oRAH390+oRAH84 (pPN75)
pRAH219	Like pRAH216, with Cas2 Y5F T16Q	This study	Gibson assembly: oRAH83+oRAH389 (pRAH189), oRAH390+oRAH84 (pPN75)
pRAH220	Like pRAH216, with Cas1 M77H, Cas2 Y5F T16Q	This study	Gibson assembly: oRAH83+oRAH389 (pRAH202), oRAH390+oRAH84 (pPN75)
pRAH225	S. pyogenes type II-A Δcas1 Δcas2 Δcsn2 CRISPR-Cas system (Δtracr-L) with a single repeat in pLZ12-based vector; also denoted Δcas1/cas2/csn2 and Δ	This study	Blunt-end ligation: oRAH434+oRAH526 (pRAH226)
pRAH226	S. pyogenes type II-A CRISPR-Cas system (Δtracr-L) with a single repeat in pLZ12-based vector; also denoted wt	This study	Gibson assembly: oHK55+oRAH299 (pGG32-Δtracr-L, Workman et al.*), oRAH298+oRAH389 (pRAH216), oRAH390+oHK156 (pRAH216)
pRAH227	Like pRAH226, with Cas2 T16Q; also denoted variant "T"	This study	Gibson assembly: oHK55+oRAH299 (pGG32-Δtracr-L, Workman et al.*), oRAH298+oRAH389 (pRAH218), oRAH390+oHK156 (pRAH216)
pRAH228	Like pRAH226, with Cas2 Y5F T16Q; also denoted variant "YT"	This study	Gibson assembly: oHK55+oRAH299 (pGG32-Δtracr-L, Workman et al.*), oRAH298+oRAH389 (pRAH219), oRAH390+oHK156 (pRAH216)
pRAH229	Like pRAH226, with Cas1 M77H, Cas2 Y5F T16Q; also denoted variant "MYT"	This study	Gibson assembly: oHK55+oRAH299 (pGG32-Δtracr-L, Workman et al.*), oRAH298+oRAH389 (pRAH220), oRAH390+oHK156 (pRAH216)
pRAH230	Like pRAH49-1, with Cas1 Y261A	This study	Gibson assembly: oRAH83+oRAH680 (pRAH49-1), oRAH679+oRAH84 (pRAH49-1)
pRAH231	Like pRAH49-1, with Cas2 R102A	This study	Gibson assembly: oRAH83+oRAH682 (pRAH49-1), oRAH681+oRAH84 (pRAH49-1)
pRAH232	Like pRAH49-1, with Cas1 Y261A, Cas2 R102A	This study	Gibson assembly: oRAH83+oRAH680 (pRAH49-1), oRAH679+oRAH682 (pRAH49-1), oRAH681+oRAH84 (pRAH49-1)
pRAH233	Like pRAH49-1, with Cas1 Y261R, Cas2 R102Y	This study	Gibson assembly: oRAH83+oRAH684 (pRAH49-1), oRAH683+oRAH686 (pRAH49-1), oRAH685+oRAH84 (pRAH49-1)
pRAH234	Like pRAH49-1, with Cas1 Y261F	This study	Gibson assembly: oRAH83+oRAH688 (pRAH49-1), oRAH687+oRAH84 (pRAH49-1)
pRAH235	Like pRAH49-1, with Cas2 R102K	This study	Gibson assembly: oRAH83+oRAH690 (pRAH49-1), oRAH689+oRAH84 (pRAH49-1)
pRAH236	Like pRAH49-1, with Cas1 R5A	This study	Gibson assembly: oRAH83+oRAH692 (pRAH49-1), oRAH691+oRAH84 (pRAH49-1)
pRAH237	Like pRAH49-1, with Cas1 R5K	This study	Gibson assembly: oRAH83+oRAH694 (pRAH49-1), oRAH693+oRAH84 (pRAH49-1)
pRAH238	Like pRAH49-1, with Cas2 S99A	This study	Gibson assembly: oRAH83+oRAH696 (pRAH49-1), oRAH695+oRAH84 (pRAH49-1)
pRAH241	Like pRAH49-1, with Cas1 H205A E220A; also denoted dCas1	This study	Gibson assembly: oRAH83+oRAH698 (pRAH49-1), oRAH699+oRAH84 (pRAH49-1), oRAH697 and oRAH700 stitching primers
pRAH243	Like pRAH49-1, with Cas2 R102Y	This study	Gibson assembly: oRAH83+oRAH686 (pRAH49-1), oRAH685+oRAH84 (pRAH49-1)
pRAH244	Like pRAH49-1, with Cas1 Y261R	This study	Gibson assembly: oRAH83+oRAH684 (pRAH49-1), oRAH683+oRAH84 (pRAH49-1)
pRAH246	Hexahistidyl-tagged SUMO fusion of S. pyogenes Cas1 in pET28-based vector	This study	Gibson assembly: oRAH702+oRAH611 (Addgene #112793), oRAH701+oRAH703 (pRAH49-1)
pRAH247	Hexahistidyl-Twin-Strep-II-tagged SUMO fusion of S. pyogenes Cas2 in pET28-based vector	This study	Gibson assembly: oRAH612+oRAH611 (Addgene #112793), oRAH702+oRAH634 (Addgene#112794), oRAH704+oRAH705 (pRAH49-1)
pRAH248	Like pRAH246, with Cas1 R5A	This study	Gibson assembly: oRAH702+oRAH611 (Addgene #112793), oRAH701+oRAH706 (pRAH236)
pRAH249	Like pRAH246, with Cas1 R5K	This study	Gibson assembly: oRAH702+oRAH611 (Addgene #112793), oRAH701+oRAH707 (pRAH49-1)
pRAH272	Like pRAH247, with Cas2 Y5F	This study	Gibson assembly: oRAH713+oRAH480 (pRAH247), oRAH479+oRAH712 (pRAH247)
pRAH273	Like pRAH247, with Cas2 Y5A	This study	Gibson assembly: oRAH715+oRAH480 (pRAH247), oRAH479+oRAH714 (pRAH247)
pRAH276	Like pRAH131, with Δcas1 Δcas2 Δcsn2; also denoted Δcas1/cas2/csn2 and Δ	This study	Gibson assembly: oRAH83+oRAH312 (pRAH225), oRAH313+oRAH484 (pRAH131), oRAH483+oRAH84 (pRAH131)
pRAH277	Like pRAH131, with Cas2 T16Q; also denoted variant "T"	This study	Gibson assembly: oRAH83+oRAH412 (pRAH227), oRAH411+oRAH484 (pRAH131), oRAH483+oRAH84 (pRAH131)
pRAH278	Like pRAH131, with Cas2 Y5F T16Q; also denoted variant "YT"	This study	Gibson assembly: oRAH83+oRAH412 (pRAH228), oRAH411+oRAH484 (pRAH131), oRAH483+oRAH84 (pRAH131)
pRAH279	Like pRAH131, with Cas1 M77H, Cas2 Y5F T16Q; also denoted variant "MYT"	This study	Gibson assembly: oRAH83+oRAH412 (pRAH229), oRAH411+oRAH484 (pRAH131), oRAH483+oRAH84 (pRAH131)
Footnotes
*	Workman, R. E. et al. A natural single-guide RNA repurposes Cas9 to autoregulate CRISPR-Cas expression. Cell 184, 675-688.e1 (2020).
**	Horinouchi, S. & Weisblum, B. Nucleotide sequence and functional map of pE194, a plasmid that specifies inducible resistance to macrolide, lincosamide, and streptogramin type B antibodies. J. Bacteriol. 150, 804–814 (1982).
***	Heler, R. et al. Cas9 specifies functional viral targets during CRISPR–Cas adaptation. Nature 519, 199–202 (2015).
