# Supplementary material for: Deep mutational scanning identifies Cas1 and Cas2 variants that enhance type II-A CRISPR-Cas spacer acquisition
Source: Nat Commun. 2025 Jul 1;16:5730. doi: 10.1038/s41467-025-60925-9 (PMC12216489; doi:10.1038/s41467-025-60925-9)
Supplement: Supplementary file 5 — Supplementary Data 3 [file 41467_2025_60925_MOESM5_ESM.xlsx]

## Sheet: Primers used in this study
Primer	Sequence
Rnd2forUniv	aatgatacggcgaccaccgagatctacactctttccctacacgacgctcttcc
cym-TruSeq1	caagcagaagacggcatacgagatCGTGATgtgactggagttcagacgtgtgctcttcc
cym-TruSeq2	caagcagaagacggcatacgagatACATCGgtgactggagttcagacgtgtgctcttcc
cym-TruSeq3	caagcagaagacggcatacgagatGCCTAAgtgactggagttcagacgtgtgctcttcc
cym-TruSeq5	caagcagaagacggcatacgagatCACTGTgtgactggagttcagacgtgtgctcttcc
cym-TruSeq8	caagcagaagacggcatacgagatTCAAGTgtgactggagttcagacgtgtgctcttcc
cym-TruSeq9	caagcagaagacggcatacgagatCTGATCgtgactggagttcagacgtgtgctcttcc
cym-TruSeq10	caagcagaagacggcatacgagatAAGCTAgtgactggagttcagacgtgtgctcttcc
oCH5	cgatgataacgtgagcaaaggtgaagaggataatatgg
oCH6	ctttctcaactattatttgtacagctcatccatacccatc
oCH7	cacctttgctcacgttatcatcggcaatgttgttttggg
oCH8	ggatgagctgtacaaataatagttgagaaagagggttaataccagcag
oCH9	gttgtttcaggtcacaaagctttaattg
oCH10	ttttaaaaatatctcttgcccccttctggcaagttgggatgtttatc
oCH11	ggcaagagatatttttaaaacaatgaatagg
oCH12	ctgacgaaagtccaagggtttattg
oCH13	aacccttggactttcgtcagagggaatttaacaaaaatgcgtgccac
oCH14	gaccctgaatatctttcaattgctc
oCH21	tttaacttgtcatgctgttttgaatggttccaacaag
oCH22	ccattcaaaacagcatgacaagttaaaataaggctagtccgttatcaac
oCH23	gctatgctgtttctaatggttccaacaagattattttataacttttataac
oCH24	ggaaccattagaaacagcatagcaagttaaaataaggctagtc
oCH25	gctgttttcattgaatggttccaacaagattattttataacttttataac
oCH26	gttggaaccattcaatgaaaacagcatagcaagttaaaataaggctagtc
oCH27	ccaacaagattattttataacttttataacaaataatcaaggagaaattca
oCH28	gaaaaaaacagcatagcaagttaaaataaggctag
oCH29	aacttgtcatgctgttttcattgaatggttccaacaagattattttataacttttataac
oCH30	tgaaaacagcatgacaagttaaaataaggctagtccgttatcaac
oCH31	cttgctatgctgtttttttcaaaacagcatagctctaaaaccaacaagattattttataa
oCH32	gattctgtgatttggatccttccagaag
oHK55	ggactagccttattttaacttg
oHK156	cagcatagcaagttaaaataaggc
oRAH56	gtaatacaggggcttttcaagactgaag
oRAH59	ccctctttctcaagttatcatcggc
oRAH61	gactcttcaagtcgatgaaagaaactatcatc
oRAH62	gtttctttcatcgacttgaagagtcttttttgg
oRAH69	ccgatgataacgttggatctaaaggtgaagaactgttcac
oRAH70	cctttagatccaacgttatcatcggcaatgttgttttggg
oRAH71	ctctttctcaactatttgtagagctcatccatgccg
oRAH72	gagctctacaaatagttgagaaagagggttaataccagcag
oRAH73	gttcataaataatcatcctcctaaattcatgttttgggaccattcaaaacagc
oRAH74	atgaatttaggaggatgattatttatgaacgttttagagctatgctgttttgaatggtc
oRAH75	ttaaccaagcaatagatgaatttaggaggatgattatttatgaacaggacagactaattaact
oRAH76	agttaattagtctgtcctgttcataaataatcatcctcctaaattcatctattgcttggttaa
oRAH81	atgaatttaggaggatgattattttagaacgttttagagctatgctgttttgaatggtc
oRAH82	gttctaaaataatcatcctcctaaattcatgttttgggaccattcaaaacagc
oRAH83	ggctcccctatcagcttcaatg
oRAH84	cattgaagctgataggggagcc
oRAH86	ggtcaaatatgttactgaaggaatgcg
oRAH97	gcaaatttagctggtagccctg
oRAH167	ttaaccaagcaatagatgaatttaggaggatgattattttagaacaggacagactaattaact
oRAH168	agttaattagtctgtcctgttctaaaataatcatcctcctaaattcatctattgcttggttaa
oRAH298	ggatttaatttaaactttttattttaggaggcaaaaatg
oRAH299	gcctcctaaaataaaaagtttaaattaaatccataatgag
oRAH306	gggaaaggagttcctgaatttaggatatg
oRAH307	catatcctaaattcaggaactcctttccc
oRAH308	cttaatggaatcggttcatctagtaaggaaaaatta
oRAH309	cttactagatgaaccgattccattaagagg
oRAH312	gcccctgtattactgcatttattaagagtatta
oRAH313	ctcttaataaatgcagtaatacaggggc
oRAH318	tatttttctcgttgttatcatcggcaatgttgttttggg
oRAH319	gccgatgataacaacgagaaaaatataaaacacagtcaaaac
oRAH320	ctataaattatttaataagtaatagttgagaaagagggttaataccagcag
oRAH321	ccctctttctcaactattacttattaaataatttatagctattgaaaagag
oRAH384	ccttattccatcataagattaaaaggaggatgtaataaaatgtcgtggcaccgaattaagcaa
oRAH385	ttgcttaattcggtgccacgacattttattacatcctccttttaatcttatgatggaataagg
oRAH387	gctaacaatgccatgattggtcgg
oRAH389	gttatcatcggcaatgttgttttggg
oRAH390	cccaaaacaacattgccgatgataac
oRAH391	gccgatgataacaacgagaaaaatataaaacac
oRAH392	gtgttttatatttttctcgttgttatcatcggc
oRAH393	gctgttgaataatacagctaacaatgcc
oRAH394	ggcattgttagctgtattattcaacagc
oRAH395	ctttccctacacgacgctcttccgatctNNNNNNNNcttgtatttcttggggaggcttttg
oRAH396	ggagttcagacgtgtgctcttccgatctNNNNNNNNtgagattctaaatctgcatgaatcaattttaaaat
oRAH397	ctttccctacacgacgctcttccgatctNNNNNNNNgatattttaggatttgatgttaactcctcaacc
oRAH398	ggagttcagacgtgtgctcttccgatctNNNNNNNNtcttagtgagatatttgaaaatttgaagtatctctag
oRAH399	ctttccctacacgacgctcttccgatctNNNNNNNNaacgcaaagtgatactatttttgaaaaatgt
oRAH400	ggagttcagacgtgtgctcttccgatctNNNNNNNNgcccctgtattactgcatttattaagagta
oRAH407	catttatttacgttgacgaatcttggagctc
oRAH408	gagctccaagattcgtcaacgtaaataaatg
oRAH409	ggataagattgtttatgaaaatcgaaatcagcc
oRAH410	ggctgatttcgattttcataaacaatcttatcc
oRAH411	gaatcagaaatcatgcttgtaacagatattttagg
oRAH412	cctaaaatatctgttacaagcatgatttctgattc
oRAH413	ctttccctacacgacgctcttccgatctNNNNNNNNatttgagtcagctaggaggtgactg
oRAH420	ggagttcagacgtgtgctcttccgatctNNNNNNNNgcatatcaaacataagtatcattctcatatatctataac
oRAH421	ggagttcagacgtgtgctcttccgatctNNNNNNNNgaatatgacaaggacattctcatccac
oRAH422	ctttccctacacgacgctcttccgatctNNNNNNNNcactatgctggtaaaacggcta
oRAH423	ggagttcagacgtgtgctcttccgatctNNNNNNNNgcatgctcctagatagcaagattg
oRAH424	ctttccctacacgacgctcttccgatctNNNNNNNNcgacgattattgctcaaaagattttgaat
oRAH425	ggagttcagacgtgtgctcttccgatctNNNNNNNNtaaagtataaccataatccagacctgcatt
oRAH426	ctttccctacacgacgctcttccgatctNNNNNNNNtcaagagatttggagcatccaatc
oRAH427	ggagttcagacgtgtgctcttccgatctNNNNNNNNtttgggaaaaggctgatttcgatt
oRAH428	ctttccctacacgacgctcttccgatctNNNNNNNNggcctttagtggataagattgtttatgaa
oRAH429	ctttccctacacgacgctcttccgatctNNNNNNNNggaaaggagttcctgaatttaggat
oRAH430	ggagttcagacgtgtgctcttccgatctNNNNNNNNtccctcagccgaccaatcat
oRAH431	ctttccctacacgacgctcttccgatctNNNNNNNNctgttgaataatacagctaacaatgcc
oRAH432	ggagttcagacgtgtgctcttccgatctNNNNNNNNggaatcggttcatctagtaaggaaaaa
oRAH433	/5Phos/attaagattcatcaaaagcctcccc
oRAH434	/5Phos/tatttcttaataactaaaaatatggtataatactcttaataaatgcag
oRAH454	ggttcatctagtaatttaaaattaagattcatcaaaagcctcccc
oRAH455	gaatcttaattttaaattactagatgaaccgattccattaagagg
oRAH456	gatttctgatggtttgattgttttcatcttgtgatcaaaaaatttaag
oRAH457	gaaaacaatcaaaccatcagaaatcatgcttgtaacagatattttagg
oRAH458	catgcttgtacaagatattttaggatttgatgttaactcctcaac
oRAH459	cctaaaatatcttgtacaagcatgatttctgattctttgattg
oRAH460	gaagtgcagagtttacaagagtatatatcattgacaaatttaacag
oRAH461	ctcttgtaaactctgcacttcatcctttgttagaaaagctcc
oRAH462	ggaagattctaaacttaaattttttgatcacaagatgaaaacaatc
oRAH463	caaaaaatttaagtttagaatcttcctcatattggtaacaatattgc
oRAH464	ggaagattcttatcttaaattttttgatcacaagatgaaaacaatc
oRAH465	caaaaaatttaagataagaatcttcctcatattggtaacaatattgc
oRAH466	gcagatttagaagaacaatttaatgagaaacccgaagtgaaatc
oRAH467	cattaaattgttcttctaaatctgcatgaatcaattttaaaatggttg
oRAH468	gcagatttagaatatcaatttaatgagaaacccgaagtgaaatc
oRAH469	cattaaattgatattctaaatctgcatgaatcaattttaaaatggttg
oRAH473	ggaaggatccaaatcacagaatcattaccctgttatccctaagaggcacaagatg
oRAH474	acatgagaattacaacttatatcgtatgggg
oRAH479	gcaacaacatgaatggtcttcgg
oRAH480	ccgaagaccattcatgttgttgc
oRAH483	gatcttatttcattatggtgaaagttggaacctc
oRAH484	gaggttccaactttcaccataatgaaataagatc
oRAH487	cgatataagttgtaattctcatgtaggtcctacatcttgtgcctcttaggga
oRAH500	ttaaccaagcaatagatgaatttaagaaggagatataccatgaacaggacagactaattaact
oRAH501	agttaattagtctgtcctgttcatggtatatctccttcttaaattcatctattgcttggttaa
oRAH502	ttaaccaagcaatagatgaatttaagaaggagatatacctagaacaggacagactaattaact
oRAH503	agttaattagtctgtcctgttctaggtatatctccttcttaaattcatctattgcttggttaa
oRAH518	gccgatgataacgccattgaacaagatggattgcacgcag
oRAH519	tcaatggcgttatcatcggcaatgttg
oRAH520	gaatccgttaattcagaagaactcgtcaagaaggc
oRAH521	gagttcttctgaattaacggattcaccactccaagaattg
oRAH526	tcagtcacctcctagctgactc
oRAH575	atcatctgtgttttaaggatgcctataaaacggagctg
oRAH576	catccttaaaacacagatgattattcttataggataatttcgagtggg
oRAH577	caacagctcatctgatgcctttttatggtcgtcatg
oRAH578	aggcatcagatgagctgttggtaatcgtttatcatcac
oRAH583	ctaggagcaaactcctattttgaaaaatcccaatctattatgg
oRAH584	caaaataggagtttgctcctagatagcaagattgattc
oRAH585	gctcctatacggaaaaatcccaatctattatggatttatatcatgg
oRAH586	gggatttttccgtataggagcatgctcctagatagc
oRAH587	gagagttatatactttgttttcagatacattttcatataatgg
oRAH588	ctgaaaacaaagtatataactctctctttattttgggaaaagg
oRAH589	ctttgtttaaagatacattttcatataatggtaaagagatgtatc
oRAH590	gaaaatgtatctttaaacaaagtaaataactctctctttattttgggaaaag
oRAH591	cagatacatttatctataatggtaaagagatgtatctcacgaatattattagc
oRAH592	taccattatagataaatgtatctgaaaacaaagtaaataactctctc
oRAH593	ttttcatatcatggtaaagagatgtatctcacgaatattattagcg
oRAH594	catctctttaccatgatatgaaaatgtatctgaaaacaaagtaaataactc
oRAH595	gagttatagatttatgagaatgatacttatgtttgatatgccg
oRAH596	tcattctcataaatctataactcatatcctaaattcaggaactcc
oRAH597	gatatgccgcaggacaccgctgaggaacg
oRAH598	cagcggtgtcctgcggcatatcaaacataagtatcattctc
oRAH599	ggaacgaatggcctatcgaaaatttcggaaatttttac
oRAH600	ttcgataggccattcgttcctcagcggtgtc
oRAH601	gcctatcgacaatttcggaaatttttacttagtgaaggg
oRAH602	ttccgaaattgtcgataggcttttcgttcctc
oRAH603	gccatgattactcggctgagggagcataatc
oRAH604	ctcagccgagtaatcatggcattgttagctgtattattc
oRAH605	gcataatcctaaaaaaggaaatattacattactaacggtcacgg
oRAH606	tatttccttttttaggattatgctccctcagcc
oRAH607	agaaataatcatattgcaaactccgatgaaagacttg
oRAH608	gagtttgcaatatgattatttctttcaccatgtaaataaatcattcg
oRAH609	caaactccactgaaagacttgtatttcttggggag
oRAH610	caagtctttcagtggagtttgcaatacaattatttctttcac
oRAH611	gatccggctgctaacaaagcc
oRAH612	atttcgcgggatcgagatctcg
oRAH634	cgagatctcgatcccgcgaaat
oRAH679	ggtaaagagatggctctcacgaatattattagcgattatac
oRAH680	cgtgagagccatctctttaccattatatgaaaatgtatctg
oRAH681	cgatgaagcacttgtatttcttggggaggcttttg
oRAH682	gaaatacaagtgcttcatcggagtttgcaatacaattatttctttcac
oRAH683	ggtaaagagatgcgtctcacgaatattattagcgattatac
oRAH684	cgtgagacgcatctctttaccattatatgaaaatgtatctg
oRAH685	ccgatgaataccttgtatttcttggggaggcttttg
oRAH686	gaaatacaaggtattcatcggagtttgcaatacaattatttctttcac
oRAH687	ggtaaagagatgtttctcacgaatattattagcgattatac
oRAH688	cgtgagaaacatctctttaccattatatgaaaatgtatctg
oRAH689	ccgatgaaaaacttgtatttcttggggaggcttttg
oRAH690	gaaatacaagtttttcatcggagtttgcaatacaattatttctttcac
oRAH691	gttgggctactgttgtggtaaatacccactcg
oRAH692	cacaacagtagcccaaccagccatcagtcacc
oRAH693	tggttggaaaactgttgtggtaaatacccactcg
oRAH694	ccacaacagttttccaaccagccatcagtcacc
oRAH695	gtattgcaaacgccgatgaaagacttgtatttcttggg
oRAH696	ttcatcggcgtttgcaatacaattatttctttcaccatg
oRAH697	ggcttaaagccgctaatcagtttaatcagttcaattttgc
oRAH698	tgattagcggctttaagcccaaactgagtcatacatcc
oRAH699	gatattatggcaccatttaggcctttagtggataagattg
oRAH700	cctaaatggtgccataatatcgctagcaaaattgaactg
oRAH701	gttagcagccggatctcatatcctaaattcaggaactcctttcc
oRAH702	ggatccaccaatctgttctctgtg
oRAH703	aacagattggtggatccatggctggttggcgtactg
oRAH704	gttagcagccggatcttaagattcatcaaaagcctccccaag
oRAH705	aacagattggtggatccatgagttatagatatatgagaatgatacttatgtttgatatgcc
oRAH706	aacagattggtggatccatggctggttgggctactg
oRAH707	aacagattggtggatccatggctggttggaaaactgttg
oRAH712	gagttatagatttatgagaatgatacttatgtttgatatgccgac
oRAH713	cattctcataaatctataactcatggatccaccaatctg
oRAH714	gttatagagcgatgagaatgatacttatgtttgatatgccgac
oRAH715	cattctcatcgctctataactcatggatccaccaatctg
