# Supplementary material for: Deep mutational scanning identifies Cas1 and Cas2 variants that enhance type II-A CRISPR-Cas spacer acquisition
Source: Nat Commun. 2025 Jul 1;16:5730. doi: 10.1038/s41467-025-60925-9 (PMC12216489; doi:10.1038/s41467-025-60925-9)
Supplement: Supplementary file 8 — Source Data [file 41467_2025_60925_MOESM8_ESM.xlsx]

## Sheet: Fig. 1c
dCsn2, PS1(ATG)	PS1(ATG)	PS1(TAG)	no PS1 control
3.3333e-06	0.000875	3.6364e-06	2.8125e-06
1.3333e-06	0.0013333	5.4545e-06	8.6957e-07
1.25e-06	0.0013462	1.0556e-05	2.9756e-06
1.3793e-06	0.001129	5.6e-06	5.5e-06

## Sheet: Fig. 2d
wtCas1, wtCas2	dCas1, wtCas2	Cas1 R5A, wtCas2	Cas1 R5K, wtCas2	wtCas1, Cas2 S99A
0.0095238	0	9.375e-07	0.00056818	0.0020588
0.013636	0	3.0303e-07	0.00076667	0.0036111
0.011471	4.7619e-07	0	0.00086667	0.0044444
0.009		2.7027e-07	0.00055556	0.0039394
0.0053846		0	0.00072973	0.0025581
0.0073333		0	0.00064444	0.0030769

## Sheet: Fig. 2e
wtCas1, wtCas2	dCas1, wtCas2	Cas1 Y261A, wtCas2	Cas1 Y261F, wtCas2	wtCas1, R102A	wtCas1, R102K	Cas1 Y261A, Cas2 R102A	Cas1 Y261R, wtCas2	wtCas1, Cas2 R102Y	Cas1 Y261R, Cas2 R102Y
0.0095238	0	0.0012791	0.0052273	0.00026667	0.0029412	0.00029787	0.0012286	0.00011176	0.00035294
0.013636	0	0.0012258	0.0067647	0.00057692	0.0036842	0.00034286	0.0018571	0.00014063	0.0005625
0.011471	4.7619e-07	0.0016429	0.005	0.00058333	0.004878	0.00044444	0.0016364	0.00014286	0.00081818
0.009		0.0010714	0.006875	0.00028846	0.0026471	0.00017391	0.0018846	4.7727e-05	0.0003
0.0053846		0.0010213	0.0076667	0.00036735	0.0051282	0.00012	0.0015714	5.75e-05	0.00035714
0.0073333		0.00094595	0.0058065	0.00036538	0.004	0.00015254	0.0015	9.3548e-05	0.00025714

## Sheet: Fig. 3d
wt	I23C	M77H	C124N	F127T	F246Y	S250K	S254I	N256H
0.0016667	0.002125	0.006	0.00053125	0.001129	0.0017143	0.0014483	0.0020625	0.00175
0.0012979	0.0020357	0.0047619	0.00078788	0.0011892	0.0013125	0.0012857	0.0020667	0.00061111
0.002125	0.003087	0.004	0.00055	0.0017353	0.002625	0.002	0.0012121	0.0010313
0.0019565	0.0028077	0.0054839	0.00069767	0.0019706	0.0015926	0.0011579	0.0010513	0.0011724

## Sheet: Fig. 3e
wt	Y5F	T16Q	K23M	K27Q	G60T	N68K	C95H	D100T
0.0019149	0.0048	0.006	0.0027027	0.005	0.0016071	0.0039474	0.00076923	0.0017857
0.0033333	0.0048276	0.0036842	0.0017778	0.005	0.0015789	0.0031579	0.0020455	0.0021951
0.0016667	0.007037	0.011034	0.0045161	0.0057143	0.002093	0.0026829	0.0027027	0.0023077
0.0014634	0.0039474	0.010909	0.0035	0.0051667	0.0023333	0.0041509	0.0028205	0.0020588

## Sheet: Fig. 3f
wt	S6K	E43K	E43Y	E56P	T63Q	S85E	S85Y	A179Q
0.0082353	0.0070833	0.0175	0.012857	0.0045455	0.0040741	0.02	0.014	0.0017391
0.0033333	0.0068	0.0040909	0.005	0.0081818	0.004	0.011	0.0075	0.005
0.0065	0.0088235	0.0055	0.0046154	0.0082353	0.0073684	0.015556	0.0125	0.0066667

## Sheet: Fig. 3g
wt	no PS1 control	Cas1 M77H, Cas2 Y5F, wtCsn2	Cas1 M77H, Cas2 T16Q, wtCsn2	Cas1 M77H, wtCas2, Csn2 S85E	wtCas1, Cas2 T16Q, Csn2 S85E	Cas1 M77H, Cas2 T16Q, Csn2 S85E	wtCas1, Cas2 Y5F T16Q, wtCsn2	Cas1 M77H, Cas2 Y5F T16Q, wtCsn2
0.0026087	2.8125e-06	0.0071429	0.0081818	0.003	0.0070588	0.0065854	0.00897959	0.014324
0.0021875	8.6957e-07	0.0072973	0.0058065	0.0038235	0.005	0.0081579	0.01	0.0176
0.0028571	2.9756e-06	0.0066667	0.0059375	0.0036	0.00375	0.0044737	0.0097619	0.016176
0.0048276	5.5e-06	0.0094286	0.01	0.0084375	0.0046667	0.005	0.0111111	0.012
0.0021429			0.0062162		0.005814		0.0146875
0.0031429			0.0052174				0.012414
0.0019512			0.0096875				0.012143
0.0016667			0.0064103				0.0175
0.0012979							0.01
0.002125
0.0019565
0.0019048
0.0023462
0.0013889
0.0081818
0.0019149
0.0033333
0.0016667
0.0014634
0.0015556
0.0052778
0.00575
0.0023404
0.0048571
0.0040541
0.0053125
0.0029787

## Sheet: Fig. 3h
wt	no PS1 control	Cas1 M77H, Cas2 Y5F, wtCsn2	Cas1 M77H, Cas2 T16Q, wtCsn2	Cas1 M77H, wtCas2, Csn2 S85E	wtCas1, Cas2 T16Q, Csn2 S85E	Cas1 M77H, Cas2 T16Q, Csn2 S85E	wtCas1, Cas2 Y5F T16Q, wtCsn2	Cas1 M77H, Cas2 Y5F T16Q, wtCsn2
0.000285714	6.5714e-06	0.002	0.00089474	0.00039535	0.00075	0.001225	0.0024706	0.0031818
0.00029167	8.3333e-06	0.0015789	0.0014783	0.00065	0.001303	0.0023421	0.002125	0.0020727
0.00082927	1.52e-05	0.0011563	0.0012593	0.00087179	0.0014468	0.0024286	0.0033478	0.002
0.00086842	5.4054e-06	0.0013953	0.0016129	0.0010851	0.00185	0.0017917	0.0030741	0.0030303
0.00033333			0.00070833				0.0024571
0.0005			0.00097436				0.0027077
0.00076471			0.00052				0.0018333
0.00042857			0.001025				0.0022973
0.00067857							0.0017568
0.00045455
0.00073333
0.00067742
0.00088636
0.00061404
0.0014286
0.00064706
0.000475
0.00037838
0.00022917
0.0005
0.00048485
0.00073529
0.00036957
0.00065385
0.00067647
0.00063889
0.00059459

## Sheet: Fig. 3i
wt, PS3(ATG)	wt, PS3(TAG)	delta, PS3(ATG)	T, PS3(ATG)	YT, PS3(ATG)	MYT, PS3(ATG)
9.9561e-07	8.9286e-09	0	4.6186e-07	7.1538e-07	1.0882e-06
1.0102e-06	0	0	4.7692e-07	1.0927e-06	8.8095e-07
8.5526e-07	0	0	4.697e-07	7.7083e-07	1.4919e-06
4.5924e-07	0	0	6.5179e-07	5.753e-07	9.087e-07
5.7576e-07	0	0	5.6855e-07	9.5703e-07	1.5878e-06
6.3636e-07	3.2051e-09	0	7.5352e-07	1.0577e-06	1.1944e-06
8.0405e-07	0	0	7.0427e-07	1.4107e-06	7.2074e-07
8.0147e-07	3.0488e-09	0	7.3214e-07	1.348e-06	1.6016e-06
7.1377e-07	0	0	6.8939e-07	1.3313e-06	1.9409e-06
1.3265e-06	8.0645e-09	8.4746e-09	9.375e-07	3.4048e-06	1.8269e-06
1.1272e-06	0	1.4925e-08	1.6649e-06	2.5259e-06	1.7716e-06
1.516e-06	3.9063e-09	0	1.565e-06	2.4224e-06	2.4082e-06
1.4239e-06	0	0	8.8559e-07	2.3472e-06	2.405e-06
9.8551e-07	3.1646e-09	0	1.7593e-06	2.6958e-06	1.4246e-06

## Sheet: Fig. 4c
wt	T	TY	TYM	delta
1	3.93846	8.1007	6.41958	0
1	1.93869	4.17019	5.24841	0
1	1.98611	3.89583	6.97778	0
1	2.9319	3.97339	4.7561	0
1	2.98611	4.7963	7.64815	0
1	1.875	3.38839	4.88839	0
1	3.86286	6.58286	8.14286	0
1	3.52941	7.86555	13.042	0
1	3.11111	8.4	8.01111	0

[truncated: 7 more sheets: Fig. 4d, Supplementary Fig. 16a, Fig. 4e, Supplementary Fig. 3a, Supplementary Fig. 3b, Supplementary Fig. 12c, Supplementary Fig. 16c, Supplementary Fig. 18c]
